# Supplementary material for: Fenpicoxamid-Imprinted Surface Plasmon Resonance (SPR) Sensor Based on Sulfur-Doped Graphitic Carbon Nitride and Its Application to Rice Samples
Source: Micromachines (Basel). 2023 Dec 19;15(1):6. doi: 10.3390/mi15010006 (PMC10820838; doi:10.3390/mi15010006)
Supplement: Supplementary file 1 [file micromachines-15-00006-s001.zip]

Archive with 1 entries (1 files):
- micromachines-2766742-supplementary.pdf
